# Supplementary material for: Post-Event Application of Neurotropin Protects against Ischemic Insult toward Better Outcomes in a Murine Model of Subarachnoid Hemorrhage
Source: Biomedicines. 2021 Jun 10;9(6):664. doi: 10.3390/biomedicines9060664 (PMC8227975; doi:10.3390/biomedicines9060664)
Supplement: Supplementary file 1 [file biomedicines-09-00664-s001.zip]

Archive with 2 entries (1 files):
- biomedicines-1232142-supplementary/
- biomedicines-1232142-supplementary/biomedicines-1232142-supplementary.pdf
